# Supplementary material for: Prevalence of metallo-β-lactamase acquired genes among carbapenems susceptible and resistant Gram-negative clinical isolates using multiplex PCR, Khartoum hospitals, Khartoum Sudan
Source: BMC Infect Dis. 2018 Dec 17;18:668. doi: 10.1186/s12879-018-3581-z (PMC6296134; doi:10.1186/s12879-018-3581-z)
Supplement: Supplementary file 1 — Samples, strains, PCR result information. (XLSX 18 kb) [file 12879_2018_3581_MOESM1_ESM.xlsx]

## Sheet: Sheet1
		Key: S: sensitive, R: resistant, P: positive, N: negative
							MBL GENES
	No	Organism	Specimen	Sensitivity	Resistant	PCR Result	bla VIM	bla IMP	bla NDM
	1	k.pneumoniae	Urine	S		N
	2	E.coli	Urine		R	P	P	P
	3	k.pneumoniae	Wound Swab		R	P	P		P
	4	E.coli	Urine	S		N
	5	P.aereginosa	Wound Swab		R	P	P		P
	6	E.coli	Urine	S		N
	7	k.pneumoniae	Urine		R	P	P		P
	8	E.coli	Urine		R	P	P	P	P
	9	E.coli	Urine		R	N
	10	P.aereginosa	Urine		R	N
	11	E.coli	Urine	S		N
	12	E.coli	Urine		R	P	P		P
	13	E.coli	Urine	S		N
	14	E.coli	Urine		R	N
	15	P.mirabilis	Urine		R	N
	16	E.coli	Urine	S		P	P		P
	17	P.mirabilis	Urine		R	P		P
	18	E.coli	Urine	S		P		P
	19	Enterobacter spp	Urine	S		N
	20	E.coli	Urine		R	P		P	P
	21	P.mirabilis	Urine	S		N
	22	P.mirabilis	Urine	S		N
	23	P.aereginosa	Urine	S		P	P
	24	Citrobacter spp	Urine		R	N
	25	P.mirabilis	Urine	S		N
	26	k.pneumoniae	Urine	S		N
	27	k.pneumoniae	Urine	S		N
	28	k.pneumoniae	Urine	S		N
	29	P.aereginosa	Urine	S		N
	30	P.mirabilis	Blood	S		N
	31	P.aereginosa	Urine		R	P	P		P
	32	E.coli	Tissue aspirate	S		N
	33	P.aereginosa	Urine		R	P	P		P
	34	E.coli	Urine	S		N
	35	E.coli	Urine	S		N
	36	E.coli	Urine	S		N
	37	E.coli	Urine	S		N
	38	P.aereginosa	Wound Swab		R	N
	39	E.coli	Urine	S		P	P
	40	P.mirabilis	Urine	S		N
	41	E.coli	Urine	S		N
	42	E.coli	Urine	S		N
	43	E.coli	Urine	S		P	P	P
	44	E.coli	Urine	S		N
	45	E.coli	Urine	S		P	P
	46	E.coli	Urine	S		P		P
	47	k.pneumoniae	Urine	S		N
	48	E.coli	Wound Swab	S		P	P
	49	E.coli	Blood	S		N
	50	E.coli	Urine	S		P	P
	51	P.aereginosa	Wound Swab		R	P			P
	52	E.coli	Urine	S		N
	53	E.coli	Wound Swab	S		N
	54	P.aereginosa	Wound Swab	S		P	P
	55	P.valgaris	Wound Swab		R	P	P	P	P
	56	k.pneumoniae	Urine	S		N
	57	E.coli	Sputum	S		P	P
	58	k.pneumoniae	Sputum	S		P	P
	59	k.pneumoniae	Urine	S		N
	60	E.coli	Wound Swab	S		N
	61	P.mirabilis	Wound Swab	S		N
	62	P.aereginosa	Wound Swab	S		N
	63	k.pneumoniae	Urine	S		N
	64	E.coli	Urine	S		N
	65	P.aereginosa	Urine	S		P	P
	66	E.coli	Urine	S		N
	67	E.coli	Urine	S		N
	68	P.mirabilis	Urine	S		N
	69	E.coli	Urine	S		P	P
	70	P.aereginosa	Urine	S		N
	71	P.mirabilis	Urine	S		N
	72	E.coli	Urine	S		N
	73	E.coli	Urine	S		N
	74	k.pneumoniae	Urine	S		N
	75	P.aereginosa	Urine		R	N
	76	P.aereginosa	Urine		R	N
	77	k.pneumoniae	Urine		R	P	P
	78	k.pneumoniae	CSF		R	P		P
	79	P.aereginosa	Urine	S		P		P
	80	E.coli	Urine	S		P	P
	81	k.pneumoniae	Urine		R	N
	82	P.aereginosa	Wound Swab	S		N
	83	P.mirabilis	Sputum	S		N
	84	k.pneumoniae	Urine		R	N
	85	E.coli	Wound Swab	S		N
	86	k.pneumoniae	Urine	S		N
	87	E.coli	Wound Swab	S		N
	88	P.aereginosa	Sputum		R	N
	89	E.coli	Urine		R	P	P
	90	E.coli	Urine	S		N
	91	k.pneumoniae	Urine	S		N
	92	P.mirabilis	Urine	S		N
	93	E.coli	Urine	S		P		P
	94	k.pneumoniae	Urine		R	N
	95	k.pneumoniae	Urine		R	N
	96	k.pneumoniae	Urine	S		N
	97	k.pneumoniae	Urine		R	P		P
	98	P.aereginosa	Urine	S		N
	99	E.coli	Urine		R	N
	100	E.coli	Urine	S		N
	101	P.aereginosa	Urine	S		N
	102	P.aereginosa	Wound Swab	S		P		P	P
	103	k.pneumoniae	Urine		R	N
	104	k.pneumoniae	Sputum	S		N
	105	P.aereginosa	HVS	S		P		P
	106	k.pneumoniae	Urine	S		N
	107	P.aereginosa	Urine	S		N
	108	P.aereginosa	Urine	S		N
	109	k.pneumoniae	Urine		R	P		P	P
	110	k.pneumoniae	Urine	S		P		P
	111	P.mirabilis	Urine	S		N
	112	E.coli	Urine	S		N
	113	P.aereginosa	Wound Swab	S		N
	114	E.coli	Urine		R	N
	115	E.coli	Urine	S		N
	116	P.aereginosa	Blood	S		N
	117	P.aereginosa	Wound Swab	S		P		P
	118	E.coli	Urine	S		P		P
	119	E.coli	Urine	S		N
	120	E.coli	Urine	S		P		P
	121	k.pneumoniae	Urine	S		N
	122	E.coli	Wound Swab	S		N
	123	P.aereginosa	Sputum	S		N
	124	P.valgaris	Urine		R	N
	125	P.aereginosa	Urine		R	P	P
	126	P.aereginosa	Urine	S		P	P
	127	P.aereginosa	Urine	S		N
	128	P.mirabilis	Urine	S		N
	129	P.aereginosa	Urine		R	N
	130	k.pneumoniae	Urine	S		P		P
	131	E.coli	Urine	S		N
	132	P.aereginosa	Urine	S		N
	133	P.aereginosa	Urine		R	P	P	P
	134	k.pneumoniae	Urine	S		P		P
	135	E.coli	Urine	S		P		P
	136	k.pneumoniae	Wound Swab	S		N
	137	k.pneumoniae	Urine	S		N
	138	P.aereginosa	Wound Swab		R	N
	139	E.coli	Wound Swab		R	P	P
	140	P.mirabilis	Wound Swab		R	P	P
	141	k.pneumoniae	Wound Swab		R	P		P
	142	P.aereginosa	Wound Swab		R	N
	143	k.pneumoniae	Urine		R	P	P
	144	k.pneumoniae	Urine		R	P	P
	145	E.coli	Wound Swab		R	P	P
	146	k.pneumoniae	Urine		R	N
	147	E.coli	Wound Swab		R	N
	148	E.coli	Wound Swab		R	P			P
	149	E.coli	Urine		R	P	P
	150	E.coli	Urine		R	N
	151	P.aereginosa	Urine		R	N
	152	P.aereginosa	Urine		R	N
	153	E.coli	Urine		R	P	P
	154	E.coli	Urine		R	N
	155	P.mirabilis	Blood		R	N
	156	P.aereginosa	Urine		R	N
	157	P.aereginosa	Wound Swab		R	P		P
	158	k.pneumoniae	Wound Swab		R	P	P
	159	P.mirabilis	Wound Swab		R	N
	160	k.pneumoniae	Wound Swab		R	N
	161	P.aereginosa	Wound Swab		R	N
	162	P.aereginosa	Wound Swab		R	N
	163	k.pneumoniae	Urine		R	N
	164	E.coli	Urine		R	N
	165	E.coli	Urine		R	N
	166	E.coli	Wound Swab		R	N
	167	P.aereginosa	Blood		R	N
	168	P.aereginosa	Ear swab		R	N
	169	P.aereginosa	Wound Swab		R	N
	170	k.pneumoniae	Urine		R	P	P
	171	P.aereginosa	Wound Swab		R	P	P
	172	k.pneumoniae	Urine		R	P	P	P	P
	173	k.pneumoniae	Urine		R	P	P
	174	P.aereginosa	Urine		R	N
	175	k.pneumoniae	Urine		R	N
	176	P.mirabilis	Wound Swab		R	N
	177	k.pneumoniae	Sputum		R	N
	178	E.coli	Urine		R	N
	179	P.aereginosa	Urine		R	P		P	P
	180	P.mirabilis	Wound Swab		R	N
	181	P.aereginosa	Wound Swab		R	P	P
	182	P.aereginosa	Wound Swab		R	P	P		P
	183	E.coli	Wound Swab		R	N
	184	E.coli	Urine		R	N
	185	k.pneumoniae	Sputum		R	N
	186	P.mirabilis	Sputum		R	N
	187	P.mirabilis	Wound Swab		R	N
	188	k.pneumoniae	Wound Swab		R	P		P
	189	k.pneumoniae	Sputum		R	P		P
	190	E.coli	Wound Swab		R	N
	191	E.coli	Urine		R	P			P
	192	E.coli	Urine		R	N
	193	k.pneumoniae	Wound Swab		R	P	P		P
	194	P.aereginosa	Wound Swab		R	P	P	P	P
	195	P.aereginosa	Urine		R	P	P		P
	196	k.pneumoniae	Wound Swab		R	N
	197	P.aereginosa	Wound Swab		R	P	P		P
	198	k.pneumoniae	Sputum		R	N
	199	P.aereginosa	Blood		R	P	P
	200	P.aereginosa	Wound Swab		R	N
